# Supplementary material for: Population and Conservation Status of Buxbaumia viridis (DC.) Moug. & Nestl. in Romania
Source: Plants (Basel). 2023 Jan 19;12(3):473. doi: 10.3390/plants12030473 (PMC9920756; doi:10.3390/plants12030473)
Supplement: Supplementary file 1 [file plants-12-00473-s001.zip]

Archive with 1 entries (1 files):
- plants-2156245-supplementary.pdf
